# Supplementary material for: Evolution of Cu-In Catalyst Nanoparticles under Hydrogen Plasma Treatment and Silicon Nanowire Growth Conditions
Source: Nanomaterials (Basel). 2023 Jul 12;13(14):2061. doi: 10.3390/nano13142061 (PMC10384329; doi:10.3390/nano13142061)
Supplement: Supplementary file 1 [file nanomaterials-13-02061-s001.zip]

Archive with 3 entries (3 files):
- nanomaterials-2454507-supplementary.pdf
- VideoS1.avi
- VideoS2.avi
